# Supplementary material for: The Influence of Noise Perception and Parent-Rated Developmental Characteristics on White Noise Benefits in Children
Source: J Eye Mov Res. 2026 Feb 5;19(1):18. doi: 10.3390/jemr19010018 (PMC12921771; doi:10.3390/jemr19010018)
Supplement: Supplementary file 1 [file jemr-19-00018-s001.zip]

Archive with 1 entries (1 files):
- jemr-4075721-supplementary.pdf
